# Supplementary material for: Mushrooms Do Produce Flavonoids: Metabolite Profiling and Transcriptome Analysis of Flavonoid Synthesis in the Medicinal Mushroom Sanghuangporus baumii
Source: J Fungi (Basel). 2022 May 29;8(6):582. doi: 10.3390/jof8060582 (PMC9225156; doi:10.3390/jof8060582)
Supplement: Supplementary file 1 [file jof-08-00582-s001.zip]

Archive with 1 entries (1 files):
- jof-1718418-supplementary-done.pdf
